# Supplementary material for: Combination Chemotherapy with Cisplatin and Chloroquine: Effect of Encapsulation in Micelles Formed by Self-Assembling Hybrid Dendritic–Linear–Dendritic Block Copolymers
Source: Int J Mol Sci. 2021 May 14;22(10):5223. doi: 10.3390/ijms22105223 (PMC8156097; doi:10.3390/ijms22105223)
Supplement: Supplementary file 1 [file ijms-22-05223-s001.zip]

Archive with 1 entries (1 files):
- ijms-1199448-supplementary.pdf
